# Supplementary material for: Seroprevalence of Major Pasture-Borne Parasitoses (Gastrointestinal Nematodes, Liver Flukes and Lungworms) in German Dairy Cattle Herds, Association with Management Factors and Impact on Production Parameters
Source: Animals (Basel). 2021 Jul 12;11(7):2078. doi: 10.3390/ani11072078 (PMC8300236; doi:10.3390/ani11072078)
Supplement: Supplementary file 1 [file animals-11-02078-s001.zip]

Archive with 2 entries (2 files):
- Table S1_management descriptive.pdf
- Table S2_Breeds.pdf
